# Supplementary material for: Basal inferoseptal longitudinal strain deformation may indicate early cardiac involvement in wild-type carpal ATTR
Source: ESC Heart Fail. 2026 Feb 16;13(2):xvag055. doi: 10.1093/eschf/xvag055 (PMC13036830; doi:10.1093/eschf/xvag055)
Supplement: xvag055_Supplementary_Data [file xvag055_supplementary_data.zip]

Archive with 1 entries (1 files):
- Suppl Table S1.pptx
